# Supplementary material for: Impact of Novel Active Layer-by-Layer Edible Coating on the Qualitative and Biochemical Traits of Minimally Processed ‘Annurca Rossa del Sud’ Apple Fruit
Source: Int J Mol Sci. 2023 May 5;24(9):8315. doi: 10.3390/ijms24098315 (PMC10179199; doi:10.3390/ijms24098315)
Supplement: Supplementary file 1 [file ijms-24-08315-s001.zip]

Archive with 1 entries (1 files):
- ijms-2344254-supplementary.pdf
